# Supplementary material for: Sensory-Motor Perturbations in Larval Zebrafish (Danio rerio) Induced by Exposure to Low Levels of Neuroactive Micropollutants during Development
Source: Int J Mol Sci. 2022 Aug 12;23(16):8990. doi: 10.3390/ijms23168990 (PMC9409309; doi:10.3390/ijms23168990)
Supplement: Supplementary file 1 [file ijms-23-08990-s001.zip]

Archive with 1 entries (1 files):
- ijms-1858830-supplementary.pdf
